# Supplementary material for: The Burden of Burnout among Healthcare Professionals of Intensive Care Units and Emergency Departments during the COVID-19 Pandemic: A Systematic Review
Source: Int J Environ Res Public Health. 2021 Aug 2;18(15):8172. doi: 10.3390/ijerph18158172 (PMC8346023; doi:10.3390/ijerph18158172)
Supplement: Supplementary file 1 [file ijerph-18-08172-s001.zip]

Archive with 1 entries (1 files):
- ijerph-1276868-supplementary.pdf
